# Supplementary material for: Clonal Hematopoiesis in Cardiovascular Risk: Focus on Inflammatory Mechanisms
Source: J Clin Med. 2026 Mar 20;15(6):2393. doi: 10.3390/jcm15062393 (PMC13026250; doi:10.3390/jcm15062393)
Supplement: Supplementary file 1 [file jcm-15-02393-s001.zip]

Archive with 1 entries (1 files):
- jcm-4143026-supplementary.pdf
